# Supplementary material for: Using the Observational Medical Outcomes Partnership Common Data Model for a multi-registry intensive care unit benchmarking federated analysis: lessons learned
Source: JAMIA Open. 2025 Jul 22;8(4):ooaf052. doi: 10.1093/jamiaopen/ooaf052 (PMC12282983; doi:10.1093/jamiaopen/ooaf052)
Supplement: ooaf052_Supplementary_Data [file ooaf052_supplementary_data.zip]

Archive with 3 entries (3 files):
- Supplementary_table3-2[AU].docx
- Supplementary_table1.docx
- Supplementary_table2.docx
